# Supplementary material for: Antibody-based CCR5 blockade protects Macaques from mucosal SHIV transmission
Source: Nat Commun. 2021 Jun 7;12:3343. doi: 10.1038/s41467-021-23697-6 (PMC8184841; doi:10.1038/s41467-021-23697-6)
Supplement: Supplementary file 3 — Source Data [file 41467_2021_23697_MOESM3_ESM.xlsx]

## Sheet: Fig.1b
		CCR5										CXCR4										Dual
		HIV-1 91/US/1	HIV-1 93/MW/965	HIV-1 57128	HIV-1 A03349M1	HIV-1 J32228M4	HIV-1 20635-4	HIV-1 90/SE/364	HIV-1 91/US/4	HIV-1 KNH1088	Human 1_HIV-1 KSM4030_017.fcs	HIV-1 LAI	HIV-1 MN	HIV-1 89/BZ/167	HIV-1 93/UG/065	HIV-1 90/TH/BK132	HIV-1 0503M02138	HIV-1 NI1052	HIV-1 NP1695	HIV-1 BK132_GS_009_016.fcs	HIV-1 92UG029_015.fcs	HIV-1 A018A	HIV-1 N119	HIV-1 KER2008.fcs	HIV-1 NP1525.fcs	HIV-1 93RW024.fcs
WT CCR5_p24	human 1	-1.406	-1.321	-1.796	-0.97	-0.31	0.301	6.648	4.366	-0.879	-29.8246	102.615	92.044	108.273	98.515	97.758	101.735	88.862	109.967	67.6166	93.5018	102.378	101.377	73.1167	83.7953	106.477
	human 2	-6.228	-16.129	-21.569	-6.186	-5.556	-4.469	-5.31	-20.698	0.940439	3.84615	119.025	108.909	89.951	139.56	116.425	100	92.429	126.244	109.265	115.942	95.538	95.632	138.904	101.734	108.861
	human 3	7.905	-0.896	-15.116	11.987	3.686	1.749	9.042	7.671	0.22	-4.0404	87.22	82.54	98.688	95.134	103.756	97.669	92.234	106.458	98.3299	102.878	106.295	98.814	86.1862	111.029	131.608
WT CCR5_p24 mean (n=3)		HIV-1 91/US/1	HIV-1 93/MW/965	HIV-1 57128	HIV-1 A03349M1	HIV-1 J32228M4	HIV-1 20635-4	HIV-1 90/SE/364	HIV-1 91/US/4	HIV-1 KNH1088	HIV-1 KSM4030	HIV-1 LAI	HIV-1 MN	HIV-1 89/BZ/167	HIV-1 93/UG/065	HIV-1 90/TH/BK132	HIV-1 0503M02138	HIV-1 NI1052	HIV-1 NP1695	HIV-1 BK132_GS_009	HIV-1 92UG029	HIV-1 A018A	HIV-1 N119	HIV-1 KER2008	HIV-1 NP1525	HIV-1 93RW024
	CCR5	0.09033	0	0	1.61	0	0	3.46	0	0.09381	0
	CXCR4											103	94.5	98.97	111.1	106	99.8	91.18	114.2	91.74	104.1
	Dual																					101.4	98.61	99.4	98.85	115.6
delta 32 CCR5_p24 mean (n=2)		HIV-1 91/US/1	HIV-1 93/MW/965	HIV-1 57128	HIV-1 A03349M1	HIV-1 J32228M4	HIV-1 20635-4	HIV-1 90/SE/364	HIV-1 91/US/4	HIV-1 KNH1088	HIV-1 KSM4030	HIV-1 LAI	HIV-1 MN	HIV-1 89/BZ/167	HIV-1 93/UG/065	HIV-1 90/TH/BK132	HIV-1 0503M02138	HIV-1 NI1052	HIV-1 NP1695	HIV-1 BK132_GS_009	HIV-1 92UG029	HIV-1 A018A	HIV-1 N119	HIV-1 KER2008	HIV-1 NP1525	HIV-1 93RW024
	CCR5	0.0995	0.0835	0.0445	0.0595	0.0725	0.0865	0.0595	0.0885	0.1005	0.43
	CXCR4											67.92	11.92	65.72	48.37	43.57	67.57	72.87	65.72	62.35	38.745
	Dual																					77.27	99.47	34.775	13.515	18.775

## Sheet: Fig.1c
normalized to day 6, no treatment; mean (n=3)	day	No Treatment			0.1 μg/mL PRO 140			1 μg/mL PRO 140			10 μg/mL PRO 140			100 μg/mL PRO 140			1000 μg/mL PRO 140			10000 μg/mL PRO 140
	0	0	0	0	0	0	0	0	0	0	0	0	0	0	0	0	0	0	0	0	0	0
	2	18.6107	14.5722	21.7	12.7138	11.6473	19.65	7.7242	8.3046	12.48	2.4754	3.9173	4.16	0.5962	1.4102	3.26	0.1814	0.3865	0.05	0.013	0.1776	0
	4	62.8564	54.6851	73.23	50.0259	50.0888	72.21	36.4826	43.2989	74.77	15.0985	24.7049	32.39	3.7584	7.6778	22.92	0.1296	0.679	0	0	0.8879	0
	6	100	100	100	74.7278	81.7194	115.11	72.1358	76.9142	111.27	43.8828	48.2921	57.37	11.8066	15.4915	45.97	0.4018	0.6581	1.42	0	0.1567	0.33

## Sheet: Fig.2b
	Challenge number	Control	50 mg/kg Leronlimab	10 mg/kg Leronlimab
	1	1
	2	1
	2	1
	3	1
	4	1
	7	1		1
	8		0	1
	8		0	0
	8		0	0
	8		0	0
	8		0	0
	8		0

## Sheet: Fig.2c
RO	Week	34487	35578	36919	37031	37032	37033	37035	37036	24365	34453	35153	35406
	-1	0	0	0	0	0	0	0	0	0	0	0	0
	-0.8571	96.02	98.23	99.52	98.73	98.21	98.91	98.12	99.04	99.4466	99.6577	99.1174	98.9571
	0	97.85	98.13	98.87	98.9	99.24	98.61	98.2	99.09	96.7039	97.9914	97.9956	98.2243
	1	99.64	97.7	98.67	99.18	89.88	98.99	99.32	99.07	99.6317	99.4392	99.6447	99.2417
	2	99.78	99.6	99.85	99.88	1	99.87	99.37	99.85	99.4983	98.2242	99.6067	98.4806
	3	99.81	99.43	99.56	99.87	0.86	99.54	99.66	99.87	99.5051	99.0768	99.5119	99.1843
	4	99.19	98.78	99.4677	98.29	0.64	98.02	98.33	99.03	98.2179	98.7419	99.0591	97.9773
	5	98.39	99.07	98.13	98.12	0	98.16	97.78	97.8	98.4591	98.2334	98.0657	98.4228
	6	97.97	97.05	97.67	98.02	0.51	97.38	98.05	98.22	98.606	98.2944	99.0201	99.4361
	7	99.63	99.1	99.1	99.52	0.33	98.31	99.11	99.62	97.8961	98.3435	99.6605	98.763
	8	98.4	99.29	99.19	99.31	0.87	98.83	98.98	99.3	90.3	96.24	97.42	98.77
	9	97.68	95.72	97.07	98.69	2.21	95.55	97.79	98.34	75.27	96.67	97.9	98.16
	10	97.6	98.29	98.52	99.03	0.62	95.77	98.87	98.26	48.76	97.97	95.91	99.24
	11	94.96	97.45	99.13	99.51	0.88	95.91	99.49	99.33	2.62	98.42	99.02	98.77
	12	94.39	96.55	96.28	98.47	0.05	94.55	97.78	98.3	0.69	97.65	98.26	98.56
	13	94.65	95.75	97.96	94.11	0.73	93.78	98.33	97.65	0.68	97.74	98.36	98.05
	14	70.58	82.54	95.6	85.83	0.74	87.3	95.14	94.49	1.08	88.67	98.69	98.78
	15	46.22	67.22	84.28	66.43	0.87	47.48	87.02	91.76	1.34	77.84	98.48	98.41
	16	46.09	46.22	66.58	29.45	0	28.65	80.67	78.503	0	71.59	95.9	96.46
	17	31.7	38.61	56.08	9.15	0.15	12.63	67.45	56.59	0.03	52.02	85.89	93.7
	18	29.15	31.75	47.09	0.9		4.47	63.79	51.62	0.56	48.17	62.48	95.64
	19	14.97	7.94	43.93	0.86		0.12	61.24	38.13	0.34	34.37	50.1	92.62
	20	4.59	0.4	33.23	0		0.82	51.61	26.29	0.43	32.89	45.43	81.79
	21	2.49	0.52	25.36	0.42		0.59	46.87	13.52	0.69	24.71	35.68	78.63
	22	0.64	0.89	21.62	0.7		1.14	44.73	10.04	1.18	18.98	26.92	75.39
	23	1.21	0.94	13.17	0.8		1.24	38.81	5.83		11.56	22.15	77.56
	24	0	0.96	6.96	0.78		0.97	35.98	0		1.81	9.74	73.8
	25	0.21	0.31	2.07	0.14		0.42	32.62	0.46		0	0.58	50.89
	26	0.44	0.28	0.59	0.29		0.68	8.71	0.68		0.46	0.49	49.33
	27	0.09	0.04	0.39	0.12		0.9	2.25	0.61		0.97	0	27.86
	28	0.76	0.47	0.24	0.44		0.09	0.09	0.36		0.59	0.87	8.44
	29	0	0.25	0.1	0		0.99	0.32	0.16		1.29	0	0.86
	30	0.8		0.13				0.45	0.03		0.32	0.72	0
	31	0.3		0.01				0.43	0.23		0.69	0.96	0.95
	32			0.79				0.74	0.37				0
	33			0.3				0.2	0.32				0
	34			0.31				0.36	0.2				0
	35			0.23				0.21	0.04				0
	36							0.05					0
	37							0.46					0
	38												1.5

## Sheet: Fig.2d
ADA	study week	34487	35578	36919	37031	37032	37033	37035	37036	24365	34453	35153	35406
	-1	0	0	0	0	0	0	0	0	0	0	0	0
	0	0	0	0	0	0	0	0	0	0	0	0	0
	1	0	0	0	40	10240	0	10	0	160
	2	160	0	40	2560	10240	40	640		640	0	40	640
	4	640	160	0	640	10240	40	640	40	2560	0	40	40
	6	160	640	40	160	10240	10	160	160	640	0	160	10
	8	0	160	0	0	10240	0	0	0	640	0	40	0
	10	0	40	0	0	2560	0	0	40	640	0	40	0
	12	10	40	0	40	10240	0	0	10	160	0	160	0
	14	10	40	0	40	2560	10	10	10	160	0	40	10
	16	0	40	0	160	2560	10	10	10	40	0	40	0
	18	0	40	0	10		0	10	0	40	0	10	0
	20	0	160	0	40		0	40	0	40	0	10	0
	22	10	160	0	40		0	10	0	10	0	0	10
	24	10	160	0	10		0	10	0		0	10	40
	26	0	40	0	10		0	10	0		0	0	40
	28	0	40	0	10		0	10	0		40	40	160
	30	10		0	40			0	40		0	40	160
	32			0				10	0				40
	34			0				10	0				40
	36							10	40				0
	38								0				0

## Sheet: Fig.2e
Raw plasma concentration	Study Day	24365	34453	35153	35406	34487	35578	36919	37031	37032	37033	37035	37036		Mean SEM	Study Day	10 mg/kg no ADA			50 mg/kg			10 mg/kg ADA
	-1	1	1	1	1	1	1	1	1	1	1	1	1			-1	1	0	5	1	0	6	1	0	1
	-0.86	10.2154	411	469	539	24.9	34	505	59	24	14	331	140			-0.86	28.4231	8.71208	5	399.167	59.8846	6	24	0	1
	0	3.56551	289	500	481	10	13	301	25	11	2	133	127			0	10.7131	4.10402	5	305.167	65.9648	6	11	0	1
	0.14	9.6				71	20		48	44	38					0.14	37.32	10.7639	5				44	0	1
	1	15.5212	283	352	168	48	39	69	22	1	30	135	32			1	30.9042	5.80753	5	173.167	50.4337	6	1	0	1
	1.14	16	537	397	469	102	87	577	33	1	36	472	257			1.14	54.8	16.7314	5	451.5	46.3995	6	1	0	1
	2.14	9	213	346	172	79	45	117	27	1	19	142	52			2.14	35.8	12.3061	5	173.667	40.933	6	1	0	1
	2.29	18.5				105	194		401	1	102					2.29	164.1	65.408	5				1	0	1
	3	1.4	303	319	257	29	18	209	123.325	1	64.1273	126.227	20			3	47.1704	21.6368	5	205.704	46.8143	6	1	0	1
	3.14	21.7	513	440	479	189	142	782	60	1	43	318	84			3.14	91.14	31.8374	5	436	94.0457	6	1	0	1
	4	21	289	302	280	31.7	42.6	515.907	14	1	22	58	161			4	26.26	4.96343	5	267.651	62.9145	6	1	0	1
	4.14	33				89.371	95.727		95.78	1	34.24					4.14	69.6236	14.7458	5				1	0	1
	5	29	235	246	173	37	58.8	362	79.8	1	7.8	219	278			5	42.48	12.3967	5	252.167	26.0965	6	1	0	1
	5.14	62	600	593	462	97	60	418	66	1	65	576	336			5.14	70	6.83374	5	497.5	44.5165	6	1	0	1
	6	28	517	495	345	37	59	531	61	1	6.5	569	453			6	38.3	10.1558	5	485	32.104	6	1	0	1
	6.14	39				62	42		87	1	63					6.14	58.6	8.65217	5				1	0	1
	7	30	455	350	318	56	35	185	63	1	45	186	144			7	45.8	6.19193	5	273	49.3396	6	1	0	1
	7.14	51	487	459	455	61	66	394	124	1	108	235	283			7.14	82	14.3143	5	385.5	42.3334	6	1	0	1
	8	24	366	421	359	43	30	333	36	1	30	323	205			8	32.6	3.2187	5	334.5	29.4276	6	1	0	1
	9	27	544	363	413	9.6	16	93	34	1	11	157	129.5			9	19.52	4.73819	5	283.25	74.6009	6	1	0	1
	10	1.5	243	561	391	7.733	12	77.075	30	1	5.948	126.824	66.884			10	11.4362	4.93708	5	244.297	80.6355	6	1	0	1
	11	1	58	270	300	4.049	8.5	20.275	3.758	1	4.482	26.328	14.8			11	4.3578	1.20215	5	114.9	54.2754	6	1	0	1
	12	1	47	62	146	2.4	2.4	14	2.4	1	2.5	16	14.8			12	2.14	0.285657	5	49.9667	20.8647	6	1	0	1
	13	1	5.1	52	132	1	1.53	4.215	1	1	1.903	13.457	3.266			13	1.2866	0.18515	5	35.0063	20.8254	6	1	0	1
	14	1	1	39	81	1	1	2.095	1	1	1	8.357	1.668			14	1	0	5	22.1867	13.1739	6	1	0	1
	15	1	1	4.4	56	1	1	1.1	1	1	1	4.679	1			15	1	0	5	11.3632	8.95495	6	1	0	1
	16	1	1	4.1	52	1	1	1	1	1	1	2.7	1			16	1	0	5	10.3	8.35576	6	1	0	1
	17	1	1	1	17.2	1	1	1	1	1	1	2.7	1			17	1	0	5	3.98333	2.65787	6	1	0	1
	18	1	1	1	4.7	1	1	1	1		1	2.3	1			18	1	0	5	1.83333	0.611374	6
	19	1	1	1	3.6	1	1	1	1		1	1	1			19	1	0	5	1.43333	0.433333	6
	20	1	1	1	1.4	1										20	1	0	2	1.13333	0.133333	3
	21	1	1	1	2.17											21	1	0	1	1.39	0.39	3
	22	1	1	1	1											22	1	0	1	1	0	3
	23		1	1	1											23				1	0	3
	24		1	1	1											24				1	0	3
	25		1	1	1											25				1	0	3
	26		1	1	1											26				1	0	3
	27		1	1	1											27				1	0	3
	28		1	1	1											28				1	0	3
	29		1	1	1											29				1	0	3
	30		1	1	1											30				1	0	3
	31		1	1	1											31				1	0	3
	32			1	1											32				1	0	2
	33			1	1											33				1	0	2
	34			1	1											34				1	0	2
	35			1	1											35				1	0	2
	36				1											36				1	0	1

## Sheet: Fig.2f
pVL	Weeks	24475	29681	25839	26848	35415	24365	34453	35406	35153	34487	35576	35578	36919	37031	37032	37033	37035	37036
	-1	50	50	50	50	50	50	50	50	50	50	50	50	50	50	50	50	50	50
	0	50	50	50	50	50	50	50	50	50	50	50	50	50	50	50	50	50	50
	1	50	50	50	50	2200	50	50	50	50	50	50	50	50	50	50	50	50	50
	2	240000	50	180	50	480000	50	50	50	50	50	50	50	50	50	50	50	50	50
	3	25000000	50	170000	50	160000	50	50	50	50	50	5900000	50	50	50	50	50	50	50
	4	17000000	260	200000	50	750000	50	50	50	50	50	2800000	50	50	50	50	50	50	50
	5	410000	350000	71000	50	50000	50	50	50	50	50	260000	50	50	50	50	50	50	50
	6	90000	7400000	1000000	50	20000	50	50	50	50	50	130000	50	50	50	50	50	50	50
	7	130000	4700000	420000	1300000	24000	50	50	50	50	300	56000	50	50	50	50	50	50	50
	8	91000	1200000	610000	350000	12000	50	50	50	50	93000	17000	50	50	50	160000	50	50	50
	9	100000	540000	140000	59000	9200	50	50	50	50	5100	10000	50	50	50	1800000	50	50	50
	10	120000	980000	140000	20000	3200	50	50	50	50	1700	6800	50	50	50	140000	50	50	50
	11	110000	990000	410000	19000		50	50	50	50	640	1800	50	50	50	18000	50	50	50
	12		640000		4600		50	50	50	50	140	710	50	50	50	5200	50	50	50
	13		820000		22000		50	50	50	50	50		50	50	50	2200	50	50	50
	14				66000		50	50	50	50	50		50	50	50	250	50	50	50
	15				12000		50	50	50	50	50		50	50	50	420	50	50	50
	16				7300		50	50	50	50	190		50	50	50	125	50	50	50
	17						50	50	50	50	50		50	50	50	420	50	50	50
	18						50	50	50	50	50		50	50	50		50	50	50
	19						50	50	50	50	260		50	50	50		50	50	50
	20						50	50	50	50	200		50	50	50		50	50	50
	21						50	50	50	50	50		50	50	50		50	50	50
	22						50	50	50	50	160		50	50	50		50	50	50
	23							50	50	50	50		50	50	50		50	50	50
	24							50	50	50	50		50	50	50		50	50	50
	25							50	50	50	50		50	50	50		50	50	50
	26							50	50	50	50		50	50	50		50	50	50
	27							50	50	50	50		50	50	50		50	50	50
	28							50	50	50	50		50	50	50		50	50	50
	29							50	50	50	50		50	50	50		50	50	50
	30							50	50	50	50			50				50	50
	31							50	50	50	50			50				50	50
	32								50					50				50	50
	33								50					50				50	50
	34								50					50				50	50
	35								50					50				50	50
	36								50									50
	37								50									50
	38								50

## Sheet: Fig.3a
Tissue RO
	Ax LN		24365	34487	35578	37031	37032	37033	34453	35153	35406	36919	37035	37036
	0		99.5327	100	100	100	98.8	98.6	100	100	100	100	99.5	100
	8		99.8	99.28	99.57	99.63	0.48	99.73	99.2	100	100	99.78	99.59	99.75
	Necropsy		0.83	1.08	0.3	0.68	0.19	0.61	0.23	0.57	0.12	0.33	0	0.12
	BAL		24365	34487	35578	37031	37032	37033	34453	35153	35406	36919	37035	37036
	0		88.8872	99.5	99.8	99.8	100	99.4	58.9	98.7912	97.2406	100	100	100
	8		96.9949	99.26	99.16	99.38	1.81	99.41	95.3	100	97.2	99.56	99.49	99.05
	Necropsy		1.29	0.99	0.99	0.44	1.22	0.7	0.87	0.35	0.54	0.52	0.36	0.33
	Doudenum		24365	34487	35578	37031	37032	37033	34453	35153	35406	36919	37035	37036
	0			100	100	100	100	100				100	100	100
	8		99	100	99.12	99.2	0	99.43	100	98.7	99.4	99.32	99.43	99.11
	Necropsy		0.66	0.31	0.79	0.16	0.34	0.83	1.06	1.09	0.89	0.85	0.6	0.58

## Sheet: Fig.3b
	Tissue concentration
Leronlimab (ng) / Total protein (mg)												tissue during week 8/9	total ng of antibody										tissue during NX	ELISA_tissue_06-25-2020 plate 2	ELISA_05-27-2020_plate3	ELISA_tissue_05-28-2020_plate1	ELISA_tissue_05-28-2020_plate2		total protein mg		Leronlimab (ng) / Total protein (mg)
	Ax LN		34487	35587	36919	37031	37032	37033	37035	37036			run #1	run #2	run #3	run #4		average (ng leronlimab)		total mg (TP)	Leronlimab (ng) / Total protein (mg)		34487 Ax LN			0.156258			3.96163		0.0394427
	Week 8 or 9		303.482	155.701	1122.28	254.362	0	68.2279	1106.83	682.141		34487 Ax LN		1877.35	1595.83			1736.59		5.72223	303.482		34487 Ing LN			0.07543			1.98701		0.0379616
	Necropsy		0.0394427	0	0	0	0	0	0	0		34487 Ing LN		148.399	116.972			132.685		0.882731	150.312		34487 Mes LN			-0.03234			3.66241		-0.00883024
												34487 Mes LN		75.315	71.3435			73.3293		1.91069	38.3785		34487 Spleen			-0.086225			10.3232		-0.00835254
	Ing LN		34487	35587	36919	37031	37032	37033	37035	37036		34487 Spleen		52.2792	46.6652			49.4722		0.880563	56.1824		34487 Colon			-0.132563			0.227822		-0.581869
	Week 8 or 9		150.312	70.7416	535.082	119.185	0	72.1488	1702.66	821.598		34487 Colon		1.74264	1.32934			1.53599		0.161734	9.49699		35578 Ax LN		-3.24096				2.03644		-1.59148
	Necropsy		0.0379616	0	0	0	0	0	0	0		35578 Ax LN	993.696	580.075	440.79			671.521		4.31288	155.701		35578 Ing LN		-2.97622				1.6286		-1.82747
												35578 Ing LN	85.1164		31.6152			58.3658		0.825057	70.7416		35578 Mes LN		-3.03505				3.554		-0.853982
	Mes LN		34487	35587	36919	37031	37032	37033	37035	37036		35578 Mes LN	106.236		48.5509			77.3936		1.75718	44.0443		35578 Spleen		-2.535				8.54526		-0.296656
	Week 8 or 9		38.3785	44.0443	204.803	88.4428	0	21.3814	236.936	200.639		35578 Spleen	46.0533		18.179			32.1161		0.869505	36.9361		35578 Colon		-1.87398				0.477081		-3.92801
	Necropsy		0	0	0	0	0	0	0	0		35578 Colon	4.51929		1.48166			3.00047		0.199331	15.0527		37031 Ax LN			-2.32245			3.66241		-0.634132
												37031 Ax LN		1047.52	976.677			1012.1		3.97898	254.362		37031 Ing LN			-2.3494			2.17456		-1.0804
	Spleen		34487	35587	36919	37031	37032	37033	37035	37036		37031 Ing LN		103.971	103.139			103.555		0.868855	119.185		37031 Mes LN			-2.40328			3.4109		-0.704588
	Week 8 or 9		56.1824	36.9361	214.431	116.385	0	13.272	445.075	426.278		37031 Mes LN		369.758	340.202			354.98		4.01367	88.4428		37031 Spleen			-2.3494			8.72305		-0.269332
	Necropsy		0	0	0	0	0	0	0	0		37031 Spleen		183.424	132.427			157.926		1.35692	116.385		37031 Colon			-1.36114			0.302756		-4.49584
												37031 Colon		5.56737	4.48375			5.02556		0.115031	43.6888		37033 Ax LN				-2.89518		3.88389		-0.745434
	Colon		34487	35587	36919	37031	37032	37033	37035	37036		37033 Ax LN		378.599	305.994			342.297		5.01696	68.2279		37033 Ing LN				-3.03074		3.74225		-0.80987
	Week 8 or 9		9.49699	15.0527	140.712	43.6888	0	19.0637	92.4132	150.643		37033 Ing LN		155.41	63.0457			109.228		1.51392	72.1488		37033 Mes LN				-2.96296		4.97789		-0.595224
	Necropsy		0	0	0	0	0	0	0	0		37033 Mes LN		197.095	80.5174			138.806		6.49192	21.3814		37033 Spleen				-2.92907		10.1353		-0.288996
												37033 Spleen		14.5606	10.8201			12.6903		0.956176	13.272		37033 Colon				-1.77778		0.336199		-5.28787
												37033 Colon		4.38343	1.92126			3.15234		0.165358	19.0637		36919 Ax LN	-4.71828					3.03712		-1.55354
												36919 Ax LN			2254.93	2546.6		2400.77		2.13919	1122.28		36919 Ing LN	-4.31821					2.32205		-1.85965
												36919 Ing LN			164.693	194.407		179.55		0.335556	535.082		36919 Mes LN	-4.2782					4.08515		-1.04726
												36919 Mes LN			462.121	339.282		400.702		1.95653	204.803		36919 Spleen	-5.47842					11.5224		-0.47546
												36919 Spleen			179.669	183.741		181.705		0.84738	214.431		36919 Colon	-3.64712					0.32442		-11.242
												36919 Colon			17.2569	17.1602		17.2085		0.122296	140.712		37035 Ax LN	-5.07835					3.55567		-1.42824
												37035 Ax LN			2591.82	3092.57		2842.2		2.56788	1106.83		37035 Ing LN	-4.71828					2.28657		-2.06347
												37035 Ing LN			1652.67	1432.23		1542.45		0.905904	1702.66		37035 Mes LN	-3.55806					3.6703		-0.96942
												37035 Mes LN			428.778	563.031		495.904		2.09299	236.936		37035 Spleen	-3.95814					13.2363		-0.299036
												37035 Spleen			467.198	437.86		452.529		1.01675	445.075		37035 Colon	-4.19922					0.324792		-12.929
												37035 Colon			8.06379	8.48537		8.27458		0.0895389	92.4132		37036 Ax LN	-3.79811					2.77238		-1.36998
												37036 Ax LN			1524.74	1628.57		1576.65		2.31133	682.141		37036 Ing LN	-4.75829					1.95906		-2.42886
												37036 Ing LN			719.199	464.23		591.715		0.720199	821.598		37036 Mes LN	-3.07797					4.3144		-0.713418
												37036 Mes LN			264.522	316.885		290.704		1.44889	200.639		37036 Spleen	-5.43842					13.4192		-0.405272
												37036 Spleen			317.331	262.475		289.903		0.680081	426.278		37036 Colon	-4.36726					0.242652		-17.998
												37036 Colon			14.4999	18.533		16.5165		0.10964	150.643

## Sheet: Fig.4a-b
	vDNA_Fig4a
			PBMC					IngLN				Mes LN				Colon				Spleen				Rectum
			10 mg/kg	50 mg/kg	Control			10 mg/kg	50 mg/kg	Control		10 mg/kg	50 mg/kg	Control		10 mg/kg	50 mg/kg	Control		10 mg/kg	50 mg/kg	Control		10 mg/kg	50 mg/kg	Control
	control NX	24475			829.933	0				3236.21	0			4490.12	0			944.539				1933.71	0			636.086
		25839			1897.7					4143.45				7124.94				637.387				5667.56				859.88
		29681			2384.94					8611.26				28722.8				1863.12				2826.25				1783.49
		26848			372.355					1900				3618.37				351.735				1294.31				395.817
		35415			645.118					1193.07				2802.75				474.387				634.723				419.218
		35576			307					725.27				1648.57				159.882				297.624				147.944
	10 mg/kg biopsy	24365	0					0								0
		34487	93.9085					40.7776				175.799				603.708				32.6185
		35578	0					0				0				0				0
		37031	0					0				0				1.56524				0
		37032	11305.7					215.932				47315.2				14216.1				17396.5
		37033	0					0				0				0				0
	10 mg/kg NX	24365	0					0				0				0				0				0
		34487	7.9081					2.76735				0				4.70246				12.3695				0
		35578	0					0				0				0				0				0
		37031	0					0				0				0				0				0
		37032	120.576					252.922				572.611				57.3701				238.517				41.7193
		37033	0					0				0				0				0				0
	50 mg/kg biopsy	34453		0					0								0
		35406		0					0								0
		35153		0					0								0
		36919		0					0				0				0				0
		37035		0					0				0				0				0
		37036		0					0				0				0.175658				0
	50 mg/kg NX	34453		0					0				0				0				0				0
		35406		0					0				0				0				0				0
		35153		0					0				0				0				0				0
		36919		0					0				0				0				0				0
		37035		0					0				0				0				0				0
		37036		0					0				0				0				0				0
	vRNA_Fig4b		PBMC					IngLN				Mes LN				Colon				Spleen				Rectum
			10 mg/kg	50 mg/kg	Control			10 mg/kg	50 mg/kg	Control		10 mg/kg	50 mg/kg	Control		10 mg/kg	50 mg/kg	Control		10 mg/kg	50 mg/kg	Control		10 mg/kg	50 mg/kg	Control
	control NX	24475			13234.3	0				269009	0			506312	0			17363.4				369428	0			20687.6
		25839			60693					975627				2.40181e+06				62493.9				2.45663e+06				73548.6
		29681			19114.4					674656				3.19636e+06				412700				177014				288640
		26848			2498.63					32003.6				54224.8				4885.38				10594.3				8026.08
		35415			475.673					7404.88				3947.35				131.22				311.442				269.916
		35576			973.96					10790.8				17233.7				7805.62				2789.75				4624.66
	10 mg/kg biopsy	24365	0					0								0
		34487	256.328					1484.46				442.721				1099.55				34.5926
		35578	0					0				0				0				0
		37031	0					0				0				1.16039				0
		37032	20420.4					8487.07				1.37249e+06				296684				313955
		37033	0					0				0				0				0
	10 mg/kg NX	24365	0					0				0				0				0				0
		34487	4.23016					1.48218				0.259268				0				142.556				0
		35578	0					0				0				0				0				0
		37031	0					0				0				0				0				0
		37032	182.632					414.987				804.498				341.273				919.857				164.438
		37033	0					0				0				0				0				0
	50 mg/kg biopsy	34453		0					0								0
		35406		0					0								0
		35153		0					0								0
		36919		0					0				0				0				0
		37035		0.5865					0				0				0				0.424536
		37036		0					0.697465				0				0				0
	50 mg/kg NX	34453		0					0				0				0				0				0
		35406		0					0				0				0				0				0
		35153		0					0				0				0				0				0
		36919		0					0				0				0				0				0
		37035		0					0				0				0				0				0
		37036		0					0				0				0				0				0

[truncated: 12 more sheets: Fig.4c, Fig.4d, Fig.S1a-b, Fig.S2b, Fig.S2c, Fig.S3, Fig. S4, Fig.S6a, Fig.S6b-c, Fig.S7, Fig.S8, Table. S3]
